# Supplementary material for: Effects on metabolic parameters in young rats born with low birth weight after exposure to a mixture of pesticides
Source: Sci Rep. 2018 Jan 10;8:305. doi: 10.1038/s41598-017-18626-x (PMC5762645; doi:10.1038/s41598-017-18626-x)
Supplement: Supplementary file 2 — Dataset 1 [file 41598_2017_18626_MOESM2_ESM.xls]

## Sheet: Gene Table
PCR Array Catalog #:		PARN-017Z
Position	Unigene	Refseq	Symbol	Description	Gname	RT2 Catalog
A01	Rn.37400	NM_016989	Adcyap1	Adenylate cyclase activating polypeptide 1	Pacap	PPR48971G
A02	Rn.7552	NM_133511	Adcyap1r1	Adenylate cyclase activating polypeptide 1 receptor 1	PAC1-R/PACAP-R1/PACAP-R1A/PACAPR1/PACAPR1A	PPR52721A
A03	Rn.24299	NM_144744	Adipoq	Adiponectin, C1Q and collagen domain containing	Acdc/Acrp30	PPR47816E
A04	Rn.104556	NM_207587	Adipor1	Adiponectin receptor 1	-	PPR55514A
A05	Rn.101984	NM_001037979	Adipor2	Adiponectin receptor 2	-	PPR54713A
A06	Rn.10296	NM_138505	Adra2b	Adrenergic, alpha-2B-, receptor	-	PPR06767A
A07	Rn.87064	NM_012701	Adrb1	Adrenergic, beta-1-, receptor	B1AR/RATB1AR	PPR06825A
A08	Rn.137597	NM_033650	Agrp	Agouti related protein homolog (mouse)	-	PPR59343A
A09	Rn.15739	NM_012737	Apoa4	Apolipoprotein A-IV	Apo-AIV/ApoA-IV/apoAIV	PPR46160F
A10	Rn.53846	NM_031351	Atrn	Attractin	-	PPR50702A
A11	Rn.11266	NM_012513	Bdnf	Brain-derived neurotrophic factor	-	PPR45333A
A12	Rn.86415	NM_152845	Brs3	Bombesin-like receptor 3	-	PPR52602A
B01	Rn.11378	NM_016994	C3	Complement component 3	-	PPR45401F
B02	Rn.90085	NM_017338	Calca	Calcitonin-related polypeptide alpha	CAL6/CGRP/Cal1/Calc/RATCAL6/calcitonin	PPR52808B
B03	Rn.10062	NM_053816	Calcr	Calcitonin receptor	-	PPR44649A
B04	Rn.89164	NM_017110	Cartpt	CART prepropeptide	Cart	PPR52755A
B05	Rn.9781	NM_012829	Cck	Cholecystokinin	-	PPR44479A
B06	Rn.10184	NM_012688	Cckar	Cholecystokinin A receptor	Cck-ar	PPR06763C
B07	Rn.6714	NM_013139	Clps	Colipase, pancreatic	COLQ	PPR43675F
B08	Rn.89774	NM_012784	Cnr1	Cannabinoid receptor 1 (brain)	SKR6R	PPR52793A
B09	Rn.6067	NM_013166	Cntf	Ciliary neurotrophic factor	-	PPR43508A
B10	Rn.55036	NM_001003929	Cntfr	Ciliary neurotrophic factor receptor	-	PPR50854A
B11	Rn.10349	NM_031019	Crh	Corticotropin releasing hormone	CRF	PPR44803B
B12	Rn.10499	NM_030999	Crhr1	Corticotropin releasing hormone receptor 1	-	PPR44886F
C01	Rn.24039	NM_012546	Drd1	Dopamine receptor D1A	D1a/Drd-1/Drd1a	PPR06790A
C02	Rn.87299	NM_012547	Drd2	Dopamine receptor D2	-	PPR06827A
C03	Rn.8929	NM_033237	Gal	Galanin prepropeptide	Galn	PPR44244A
C04	Rn.10213	NM_012958	Galr1	Galanin receptor 1	Galnr1	PPR44731A
C05	Rn.54383	NM_012707	Gcg	Glucagon	GLP-1	PPR50785A
C06	Rn.11225	NM_172092	Gcgr	Glucagon receptor	-	PPR45309A
C07	Rn.146351	NM_001034848	Gh1	Growth hormone 1	Gh/RNGHGP	PPR61690A
C08	Rn.2178	NM_017094	Ghr	Growth hormone receptor	GHR/BP	PPR42689A
C09	Rn.42103	NM_021669	Ghrl	Ghrelin/obestatin prepropeptide	-	PPR49492A
C10	Rn.74241	NM_032075	Ghsr	Growth hormone secretagogue receptor	-	PPR51984A
C11	Rn.11408	NM_012728	Glp1r	Glucagon-like peptide 1 receptor	Glip/RATGL1RCP	PPR45419G
C12	Rn.10930	NM_133570	Grp	Gastrin releasing peptide	-	PPR45125A
D01	Rn.10316	NM_012706	Grpr	Gastrin releasing peptide receptor	-	PPR44782A
D02	Rn.7628	NM_013179	HcRt	Hypocretin	orexin-A	PPR43894B
D03	Rn.88262	NM_013064	Hcrtr1	Hypocretin (orexin) receptor 1	Hctr1	PPR52713A
D04	Rn.81032	NM_017018	Hrh1	Histamine receptor H 1	Hisr	PPR06822A
D05	Rn.9935	NM_012765	Htr2c	5-hydroxytryptamine (serotonin) receptor 2C	5-HT2C/5-HTR2C/5HT-1C	PPR06849C
D06	Rn.11394	NM_012586	Iapp	Islet amyloid polypeptide	-	PPR45412B
D07	Rn.12300	NM_017019	Il1a	Interleukin 1 alpha	IL-1 alpha	PPR06403C
D08	Rn.9869	NM_031512	Il1b	Interleukin 1 beta	-	PPR06480B
D09	Rn.9758	NM_013123	Il1r1	Interleukin 1 receptor, type I	-	PPR06477B
D10	Rn.9873	NM_012589	Il6	Interleukin 6	ILg6/Ifnb2	PPR06483B
D11	Rn.1716	NM_017020	Il6r	Interleukin 6 receptor	IL6R1/Il6ra	PPR06407C
D12	Rn.962	NM_019129	Ins1	Insulin 1	-	PPR42359A
E01	Rn.989	NM_019130	Ins2	Insulin 2	-	PPR42369A
E02	Rn.9876	NM_017071	Insr	Insulin receptor	-	PPR44532A
E03	Rn.44444	NM_013076	Lep	Leptin	OB/obese	PPR06673B
E04	Rn.9891	NM_012596	Lepr	Leptin receptor	Fa	PPR44540F
E05	Rn.215838	NM_001025270	Mc3r	Melanocortin 3 receptor	-	PPR59983B
E06	Rn.10822	NM_031758	Mchr1	Melanin-concentrating hormone receptor 1	Gpr24/Mch-1r/Slc1	PPR45071A
E07	Rn.18763	NM_001109149	Nmb	Neuromedin B	RGD1562710	PPR46704A
E08	Rn.89709	NM_012799	Nmbr	Neuromedin B receptor	NMB-R	PPR52789A
E09	Rn.47720	NM_022239	Nmu	Neuromedin U	-	PPR50130G
E10	Rn.54457	NM_023100	Nmur1	Neuromedin U receptor 1	Gpr66	PPR50801A
E11	Rn.9714	NM_012614	Npy	Neuropeptide Y	NPY02/RATNPY/RATNPY02	PPR44428A
E12	Rn.11642	NM_001113357	Npy1r	Neuropeptide Y receptor Y1	NPY-1	PPR56359A
F01	Rn.90070	NM_012576	Nr3c1	Nuclear receptor subfamily 3, group C, member 1	GR/Gcr/Grl	PPR52805B
F02	Rn.39098	NM_021589	Ntrk1	Neurotrophic tyrosine kinase, receptor, type 1	Trk	PPR49157A
F03	Rn.60814	NM_001102381	Nts	Neurotensin	-	PPR51205A
F04	Rn.200149	NM_001108967	Ntsr1	Neurotensin receptor 1	Ntsr	PPR54061A
F05	Rn.89571	NM_017167	Oprk1	Opioid receptor, kappa 1	-	PPR06833G
F06	Rn.10118	NM_013071	Oprm1	Opioid receptor, mu 1	MORA/Oprm/Oprrm1	PPR06761A
F07	Rn.108195	NM_139326	Pomc	Proopiomelanocortin	Pomc1/Pomc2/alphaMSH	PPR60527A
F08	Rn.9753	NM_013196	Ppara	Peroxisome proliferator activated receptor alpha	PPAR	PPR44459A
F09	Rn.23443	NM_013124	Pparg	Peroxisome proliferator-activated receptor gamma	-	PPR47599A
F10	Rn.19172	NM_031347	Ppargc1a	Peroxisome proliferator-activated receptor gamma, coactivator 1 alpha	Ppargc1	PPR46783A
F11	Rn.138127	NM_139193	Prlhr	Prolactin releasing hormone receptor	Gpr10/Uhr-1	PPR61723F
F12	Rn.11317	NM_012637	Ptpn1	Protein tyrosine phosphatase, non-receptor type 1	Ptp	PPR45363A
G01	Rn.13173	NM_001034080	Pyy	Peptide YY (mapped)	GHYY/RATGHYY/Yy/peptide-YY	PPR45786A
G02	Rn.48672	NM_020100	Ramp3	Receptor (G protein-coupled) activity modifying protein 3	-	PPR50240A
G03	Rn.1129	NM_030996	Sigmar1	Sigma non-opioid intracellular receptor 1	Oprs1	PPR42414A
G04	Rn.11286	NM_031767	Sort1	Sortilin 1	Nt3/Nts3	PPR45348A
G05	Rn.34418	NM_012659	Sst	Somatostatin	SS-14/SS-28/Smst	PPR48700A
G06	Rn.234315	NM_012719	Sstr1	Somatostatin receptor 1	Gpcrrna	PPR49539B
G07	Rn.34019	NM_012672	Thrb	Thyroid hormone receptor beta	C-erba-beta/ERBA2/Nr1a2/RATT3REC/T3rec/TRbeta	PPR52738A
G08	Rn.2275	NM_012675	Tnf	Tumor necrosis factor (TNF superfamily, member 2)	RATTNF/TNF-alpha/Tnfa	PPR06411F
G09	Rn.22	NM_013046	Trh	Thyrotropin releasing hormone	Pro-TRH/THR/TRH01/Trf	PPR42239A
G10	Rn.9962	NM_013047	Trhr	Thyrotropin releasing hormone receptor	-	PPR44583A
G11	Rn.10190	NM_019150	Ucn	Urocortin	-	PPR44721B
G12	Rn.10281	NM_012682	Ucp1	Uncoupling protein 1 (mitochondrial, proton carrier)	Ucp/Ucpa/Uncp	PPR44766A
H01	Rn.94978	NM_031144	Actb	Actin, beta	Actx	PPR06570C
H02	Rn.1868	NM_012512	B2m	Beta-2 microglobulin	-	PPR42607A
H03	Rn.47	NM_012583	Hprt1	Hypoxanthine phosphoribosyltransferase 1	Hgprtase/Hprt	PPR42247F
H04	Rn.107896	NM_017025	Ldha	Lactate dehydrogenase A	Ldh1	PPR56603B
H05	Rn.973	NM_001007604	Rplp1	Ribosomal protein, large, P1	-	PPR42363C
H06	N/A	U26919	RGDC	Rat Genomic DNA Contamination	RGDC
H07	N/A	SA_00104	RTC	Reverse Transcription Control	RTC	PPX63340A
H08	N/A	SA_00104	RTC	Reverse Transcription Control	RTC	PPX63340A
H09	N/A	SA_00104	RTC	Reverse Transcription Control	RTC	PPX63340A
H10	N/A	SA_00103	PPC	Positive PCR Control	PPC
H11	N/A	SA_00103	PPC	Positive PCR Control	PPC
H12	N/A	SA_00103	PPC	Positive PCR Control	PPC

## Sheet: Average Ct
		AVG Ct				Standard Deviation
Position	Symbol	Control Group	Group Mix-5%	Mix-16%	Mix-37.5%	Control Group	Mix-5%	Mix-16%	Mix37.5%
A01	Adcyap1	34.82	34.98	33.91	34.6	0.155374	0.029445	0.946179	0.343242
A02	Adcyap1r1	28.6	28.83	28.99	28.44	0.628906	0.236826	1.72509	0.817575
A03	Adipoq	16.14	16	16.41	15.98	0.778437	0.36225	0.746061	0.691693
A04	Adipor1	21.74	21.49	21.36	21.64	0.340627	0.05006	0.969159	0.663106
A05	Adipor2	22.5	22.23	22.37	22.4	0.105144	0.338733	1.12408	0.729983
A06	Adra2b	33.14	33.41	34.02	33.42	0.358738	0.421562	0.218356	0.870664
A07	Adrb1	27.31	26.78	27.03	26.43	0.169315	0.0571	0.151815	0.470909
A08	Agrp	29.18	30.27	30.65	30.16	0.64541	0.028246	1.31057	0.871275
A09	Apoa4	31.81	31.82	32.45	31.09	0.055819	0.168659	0.337565	0.372611
A10	Atrn	24.5	24.31	24.82	24.18	0.336143	0.16114	1.04682	1.07222
A11	Bdnf	32.07	33.1	33.42	33.89	2.36971	1.41642	1.37072	0.278857
A12	Brs3	35	34.5	34.24	34.41	0	0.870637	0.660952	1.0301
B01	C3	25.61	25.54	26.28	25.73	1.34872	0.353649	0.006229	0.463027
B02	Calca	30.12	29.25	29.7	29.58	0.329554	1.52531	1.55517	0.805806
B03	Calcr	31.37	31	31.11	31.05	1.34177	0.925998	1.1527	1.13064
B04	Cartpt	34.76	35	35	34.54	0.210304	0	0	0.204992
B05	Cck	30.9	31.21	33.54	29.26	1.56153	1.47957	1.16742	1.30901
B06	Cckar	35	34.05	35	34.21	0	0.818462	0	0.68656
B07	Clps	35	35	34.37	35	0	0	0.009443	0
B08	Cnr1	29.49	28.98	29.33	29.12	0.372988	0.157678	1.27275	0.633108
B09	Cntf	23.97	24.78	24.17	24.21	0.690865	0.309915	1.57395	1.37834
B10	Cntfr	26.6	28.41	27.59	27.24	1.06049	1.4627	1.63369	1.73967
B11	Crh	33.08	34.49	32.99	33.06	1.66419	0.876236	1.74045	1.68355
B12	Crhr1	35	35	35	35	0	0	0	0
C01	Drd1	32.19	32.84	35	34.54	0.480342	0.13644	0	0.788397
C02	Drd2	35	35	33.1	35	0	0	1.64693	0
C03	Gal	31.08	31	30.61	31.18	0.231053	0.12853	0.010302	0.394953
C04	Galr1	31.97	32.09	31.14	31.32	0.110023	0.091669	0.827418	1.19519
C05	Gcg	35	35	34.52	35	0	0	0.83272	0
C06	Gcgr	28.36	29.03	28.43	28.63	1.21041	0.226326	1.97995	0.646608
C07	Gh1	34.11	35	34.56	33.94	0.768494	0	0.377186	0.915943
C08	Ghr	19.85	19.4	19.71	19.73	0.347175	0.031546	0.918376	0.544471
C09	Ghrl	27.53	27.89	27.78	27.67	0.597357	0.334134	1.3848	1.39944
C10	Ghsr	35	35	35	35	0	0	0	0
C11	Glp1r	35	35	34.39	33.96	0	0	0.528609	0.904053
C12	Grp	35	35	35	35	0	0	0	0
D01	Grpr	32.65	33.6	33.28	32.51	1.62108	0.40193	1.48531	2.15423
D02	HcRt	35	34.37	34.05	34.35	0	1.09965	0.819035	0.563484
D03	Hcrtr1	31.33	31.2	31.49	31.88	0.573804	0.36266	0.283202	2.57556
D04	Hrh1	28.62	29.49	29.15	29.16	1.0909	0.519836	1.30032	0.887779
D05	Htr2c	35	34.81	35	35	0	0.32135	0	0
D06	Iapp	35	35	35	35	0	0	0	0
D07	Il1a	33.58	34.05	33.85	34.43	1.22768	0.821974	0.368416	0.487184
D08	Il1b	27.09	28.48	27.86	28.11	0.18905	0.085004	0.68992	0.515919
D09	Il1r1	25.8	25.22	25.71	25.25	0.193381	0.064652	0.793922	0.781039
D10	Il6	30.03	32.41	30.49	30.96	0.367087	0.512957	0.841135	0.158543
D11	Il6r	23.64	24.12	24.09	23.92	0.538885	0.201959	0.8756	0.860213
D12	Ins1	35	34.12	35	35	0	0.75779	0	0
E01	Ins2	34.73	33.59	34.67	34.99	0.229961	1.22176	0.284649	0.006422
E02	Insr	24.01	24.17	24.13	24.11	0.525399	0.291704	1.48696	1.42144
E03	Lep	20.16	20.07	20.64	20.01	0.258488	0.213092	0.237486	0.229917
E04	Lepr	31.11	32.43	31.13	32.14	1.18363	0.601906	1.03805	2.47337
E05	Mc3r	35	35	35	35	0	0	0	0
E06	Mchr1	30.63	32.32	31.47	31.43	0.570721	0.000271	1.16514	0.15018
E07	Nmb	27.28	28.64	29.01	28	0.492557	0.672693	1.20554	0.706613
E08	Nmbr	33.4	32.21	31.54	32.18	0.644149	0.073177	1.23485	1.31712
E09	Nmu	31.55	32.65	31.86	31.09	1.23051	0.175468	0.230079	1.5011
E10	Nmur1	29.72	29.44	29.55	29.42	0.897761	0.985048	1.05545	1.28842
E11	Npy	25.55	25.21	25.65	25.55	0.435244	0.753873	0.38368	1.0531
E12	Npy1r	26.24	24.92	25.12	24.77	0.111684	0.066521	1.02294	1.01876
F01	Nr3c1	22.03	21.49	21.64	21.78	0.193541	0.117292	1.11307	0.836861
F02	Ntrk1	32.68	33.55	33.6	32.69	1.61518	0.171654	1.20812	2.00033
F03	Nts	31.91	35	32.1	31.41	1.34186	0	2.51153	2.80318
F04	Ntsr1	26.38	27.24	26.57	26.85	0.47246	0.230627	0.588256	1.00511
F05	Oprk1	32.76	33.7	34.18	33.73	1.93605	1.12203	0.705894	0.834522
F06	Oprm1	33.53	33.75	34.22	34.61	1.27403	1.08576	0.678485	0.328482
F07	Pomc	25.81	25.84	25.58	26.07	0.116274	0.272575	0.796096	0.55021
F08	Ppara	25.51	25.34	25.19	25.39	0.273764	0.034525	1.30798	0.904162
F09	Pparg	21.69	20.66	20.52	20.74	0.17089	0.297733	0.932142	0.984018
F10	Ppargc1a	27.81	28.89	28.1	28.67	2.02143	0.000121	2.24251	1.66719
F11	Prlhr	34.06	35	35	34.88	0.813894	0	0	0.21523
F12	Ptpn1	24.5	24.54	24.51	24.41	0.387956	0.525086	0.862911	0.308034
G01	Pyy	31.65	30.98	30.6	30.81	0.702338	0.522441	1.14805	2.03172
G02	Ramp3	27.86	28.29	28.45	27.59	0.886899	0.014336	0.847335	1.17177
G03	Sigmar1	24.17	23.87	23.86	23.87	0.310551	0.302031	0.814835	0.650671
G04	Sort1	21.9	21.76	21.71	21.78	0.056089	0.165144	1.00477	0.865532
G05	Sst	35	35	34.87	35	0	0	0.222224	0
G06	Sstr1	30.68	30.91	30.99	31.28	0.73532	0.640265	0.708385	0.600324
G07	Thrb	24.38	24.01	23.93	23.77	0.045059	0.199278	1.11192	0.973408
G08	Tnf	29.8	28.66	28.1	28.82	0.094144	0.142736	0.948535	1.10425
G09	Trh	35	33.96	33.36	34.18	0	1.74941	0.358965	1.42154
G10	Trhr	33.71	34.3	32.94	32.47	0.089092	1.20537	1.78191	1.78224
G11	Ucn	30.58	32.79	31.25	31.55	3.82762	0.973071	3.25012	2.69386
G12	Ucp1	30.09	32.93	30.11	29.58	3.14898	0.36347	1.34848	3.46005
H01	Actb	17.02	16.51	16.57	16.74	0.140291	0.043347	0.76103	0.566993
H02	B2m	16.07	16.13	15.91	16.09	0.201746	0.009374	0.161689	0.26635
H03	Hprt1	21.24	21.67	21.61	21.22	0.841415	0.402266	0.652358	0.661847
H04	Ldha	19.67	20.01	19.6	19.88	0.697347	0.18405	1.18119	0.781434
H05	Rplp1	17.26	17.47	17.58	17.49	0.430698	0.409345	0.280989	0.303308
H06	RGDC	35	35	35	35	0	0	0	0
H07	RTC	21.03	21.32	21.38	21.28	0.493141	0.186055	0.167126	0.326948
H08	RTC	21.02	21.23	21.28	21.27	0.524106	0.161295	0.228671	0.300559
H09	RTC	21.02	21.32	21.12	21.18	0.50486	0.099317	0.352107	0.466094
H10	PPC	19.19	19.45	19.71	19.2	0.823761	0.264594	0.145717	0.545752
H11	PPC	19.38	19.23	20.09	19.25	0.694687	0.468114	0.161181	0.634543
H12	PPC	19.08	19.4	19.8	19.09	0.651967	0.38072	0.250751	0.575317

## Sheet: Average Delta(Ct)
		AVG Delta(Ct) (Ct(GOI) - Ave Ct(HKG))				Standard Deviation
Position	Symbol	Control Group	Mix-5%	Mix-16%	Mix37.5%	Control Group	Mix-5%	Mix-16%	Mix-37.5%
A01	Adcyap1	18.0438	18.2908	17.2325	17.843	0.100214	0.141332	0.54674	0.035112
A02	Adcyap1r1	11.8217	12.1395	12.3184	11.6811	0.373318	0.348714	1.32565	0.439221
A03	Adipoq	-0.634845	-0.694708	-0.269589	-0.782193	0.522849	0.250363	0.346622	0.313339
A04	Adipor1	4.96695	4.79849	4.68921	4.87838	0.085039	0.161947	0.56972	0.284751
A05	Adipor2	5.72744	5.53415	5.69772	5.63801	0.150444	0.45062	0.724641	0.351629
A06	Adra2b	16.3671	16.7201	17.3429	16.6611	0.614326	0.53345	0.617795	0.49231
A07	Adrb1	10.5285	10.0884	10.358	9.66989	0.086273	0.054788	0.551254	0.092554
A08	Agrp	12.4047	13.58	13.9733	13.3955	0.389822	0.083641	0.91113	0.492921
A09	Apoa4	15.0285	15.1274	15.7748	14.3308	0.311407	0.280547	0.061874	0.005743
A10	Atrn	7.71882	7.6209	8.14833	7.41986	0.080555	0.273027	0.647386	0.693863
A11	Bdnf	15.2927	16.4124	16.7423	17.1296	2.11413	1.30453	0.971281	0.657211
A12	Brs3	18.2232	17.8052	17.5619	17.6446	0.255588	0.982525	0.261513	1.40845
B01	C3	8.83494	8.85101	9.60356	8.97107	1.09313	0.241761	0.39321	0.841382
B02	Calca	13.3469	12.5533	13.0239	12.822	0.073966	1.41342	1.15573	0.427451
B03	Calcr	14.5956	14.3092	14.4337	14.2922	1.08618	0.81411	0.753262	0.752286
B04	Cartpt	17.9803	18.3078	18.3251	17.7752	0.045284	0.111887	0.399439	0.173362
B05	Cck	14.1214	14.518	16.8611	12.4982	1.30594	1.36768	0.767981	0.930655
B06	Cckar	18.2232	17.3628	18.3251	17.4466	0.255588	0.706575	0.399439	0.308205
B07	Clps	18.2232	18.3078	17.6972	18.2394	0.255588	0.111887	0.408881	0.378355
B08	Cnr1	12.7152	12.2837	12.6512	12.356	0.1174	0.04579	0.873315	0.254753
B09	Cntf	7.19605	8.09225	7.49677	7.44526	0.435277	0.421803	1.17451	0.99998
B10	Cntfr	9.82005	11.7184	10.9103	10.4773	0.804901	1.57459	1.23425	1.36131
B11	Crh	16.3015	17.802	16.3154	16.2954	1.4086	0.988123	1.34101	1.3052
B12	Crhr1	18.2232	18.3078	18.3251	18.2394	0.255588	0.111887	0.399439	0.378355
C01	Drd1	15.4108	16.1464	18.3251	17.7842	0.224754	0.248327	0.399439	1.16675
C02	Drd2	18.2232	18.3078	16.4234	18.2394	0.255588	0.111887	1.24749	0.378355
C03	Gal	14.3062	14.3065	13.9319	14.4168	0.486641	0.016642	0.389137	0.016598
C04	Galr1	15.1959	15.3965	14.4617	14.5555	0.365611	0.203556	0.427979	0.816834
C05	Gcg	18.2232	18.3078	17.8443	18.2394	0.255588	0.111887	1.23216	0.378355
C06	Gcgr	11.5877	12.333	11.7525	11.8678	0.954826	0.338213	1.58051	0.268253
C07	Gh1	17.3358	18.3078	17.8895	17.1817	0.512906	0.111887	0.022253	0.537588
C08	Ghr	3.07207	2.70919	3.03058	2.96875	0.091587	0.143434	0.518937	0.166116
C09	Ghrl	10.7559	11.1962	11.1048	10.9075	0.341769	0.446021	0.985364	1.02109
C10	Ghsr	18.2232	18.3078	18.3251	18.2394	0.255588	0.111887	0.399439	0.378355
C11	Glp1r	18.2232	18.3078	17.7147	17.1955	0.255588	0.111887	0.12917	0.525698
C12	Grp	18.2232	18.3078	18.3251	18.2394	0.255588	0.111887	0.399439	0.378355
D01	Grpr	15.8755	16.9074	16.61	15.7519	1.3655	0.513817	1.08587	1.77588
D02	HcRt	18.2232	17.673	17.3793	17.5887	0.255588	1.21153	0.419596	0.185129
D03	Hcrtr1	14.5549	14.5034	14.8109	15.1182	0.318216	0.474547	0.116237	2.19721
D04	Hrh1	11.8476	12.794	12.4709	12.3984	0.835316	0.407949	0.900884	0.509424
D05	Htr2c	18.2232	18.1223	18.3251	18.2394	0.255588	0.433238	0.399439	0.378355
D06	Iapp	18.2232	18.3078	18.3251	18.2394	0.255588	0.111887	0.399439	0.378355
D07	Il1a	16.8056	17.3587	17.18	17.6648	0.97209	0.710086	0.031022	0.865538
D08	Il1b	10.3117	11.7909	11.1898	11.3489	0.066538	0.196892	0.290481	0.137564
D09	Il1r1	9.01972	8.52918	9.03066	8.48583	0.062207	0.047236	0.394484	0.402684
D10	Il6	13.2496	15.7179	13.8124	14.2009	0.111499	0.401069	0.441696	0.219811
D11	Il6r	6.8586	7.42349	7.41799	7.16049	0.283297	0.313847	0.476161	0.481858
D12	Ins1	18.2232	17.4254	18.3251	18.2394	0.255588	0.869678	0.399439	0.378355
E01	Ins2	17.9576	16.8971	17.9964	18.2319	0.025627	1.10988	0.11479	0.371932
E02	Insr	7.23145	7.47569	7.45285	7.35424	0.269811	0.403592	1.08752	1.04309
E03	Lep	3.38532	3.37828	3.96629	3.25422	0.0029	0.32498	0.161953	0.148438
E04	Lepr	14.3366	15.7384	14.4546	15.3834	0.928041	0.713794	0.638613	2.09501
E05	Mc3r	18.2232	18.3078	18.3251	18.2394	0.255588	0.111887	0.399439	0.378355
E06	Mchr1	13.8554	15.6261	14.7996	14.6704	0.315133	0.111617	0.765702	0.228174
E07	Nmb	10.5018	11.9501	12.3396	11.2432	0.236969	0.78458	0.806101	0.328259
E08	Nmbr	16.6205	15.5205	14.8622	15.4222	0.899737	0.03871	0.835414	0.938761
E09	Nmu	14.7726	15.9566	15.1877	14.3302	0.974919	0.063581	0.16936	1.12275
E10	Nmur1	12.9396	12.7508	12.8749	12.661	0.642173	0.873161	0.656009	0.910065
E11	Npy	8.7693	8.51548	8.97702	8.79114	0.179656	0.641985	0.015758	0.674747
E12	Npy1r	9.46502	8.22322	8.44709	8.01006	0.143904	0.045367	0.623505	0.640402
F01	Nr3c1	5.2486	4.80104	4.9654	5.02048	0.062047	0.005405	0.713631	0.458506
F02	Ntrk1	15.902	16.855	16.9301	15.9296	1.35959	0.059767	0.808684	1.62198
F03	Nts	15.1332	18.3078	15.425	14.6532	1.08628	0.111887	2.11209	2.42483
F04	Ntsr1	9.59977	10.5525	9.89973	10.0848	0.216872	0.342514	0.188817	0.626752
F05	Oprk1	15.9876	17.0122	17.51	16.9722	1.68046	1.01014	0.306456	0.456168
F06	Oprm1	16.752	17.0541	17.5416	17.8523	1.01844	0.973873	0.279046	0.049873
F07	Pomc	9.02926	9.15015	8.90701	9.30999	0.139314	0.160687	0.396657	0.171856
F08	Ppara	8.73788	8.64302	8.51393	8.62965	0.018176	0.146412	0.908544	0.525808
F09	Pparg	4.91238	3.97266	3.84973	3.97631	0.084698	0.185845	0.532704	0.605663
F10	Ppargc1a	11.0322	12.1989	11.4284	11.9092	1.76584	0.112009	1.84307	1.28884
F11	Prlhr	17.2834	18.3078	18.3251	18.1151	0.558306	0.111887	0.399439	0.593585
F12	Ptpn1	7.72514	7.84939	7.83197	7.65128	0.643544	0.636973	0.463472	0.07032
G01	Pyy	14.8737	14.29	13.9227	14.0541	0.44675	0.410553	0.748607	1.65336
G02	Ramp3	11.082	11.5937	11.7789	10.8285	0.631311	0.097552	0.447896	0.793418
G03	Sigmar1	7.39077	7.17748	7.18966	7.11004	0.054963	0.190143	0.415396	0.272316
G04	Sort1	5.11875	5.066	5.03197	5.01768	0.311677	0.277032	0.605331	0.487177
G05	Sst	18.2232	18.3078	18.1968	18.2394	0.255588	0.111887	0.621663	0.378355
G06	Sstr1	13.9047	14.217	14.3158	14.5158	0.479732	0.528377	0.308946	0.22197
G07	Thrb	7.60464	7.31919	7.25952	7.01232	0.300647	0.311166	0.712477	0.595053
G08	Tnf	13.0251	11.9638	11.4264	12.0559	0.349732	0.030849	0.549096	0.725892
G09	Trh	18.2232	17.2712	16.6808	17.4186	0.255588	1.8613	0.040474	1.7999
G10	Trhr	16.9334	17.6119	16.2675	15.706	0.166496	1.31726	1.38247	1.40389
G11	Ucn	13.8034	16.1	14.5722	14.7888	3.57203	1.08496	2.85068	2.31551
G12	Ucp1	13.3119	16.2383	13.4373	12.8152	2.89339	0.475357	0.949044	3.08169
H01	Actb	0.24312	-0.183403	-0.101567	-0.020017	0.115297	0.155234	0.361591	0.188638
H02	B2m	-0.703639	-0.562188	-0.761009	-0.675274	0.053842	0.121262	0.23775	0.112005
H03	Hprt1	4.46628	4.97827	4.93145	4.45534	0.585827	0.290379	0.252919	0.283493
H04	Ldha	2.89382	3.32032	2.92128	3.12431	0.441759	0.295938	0.781753	0.403079
H05	Rplp1	0.485161	0.776116	0.90872	0.725602	0.17511	0.297458	0.118449	0.075047
H06	RGDC	18.2232	18.3078	18.3251	18.2394	0.255588	0.111887	0.399439	0.378355
H07	RTC	4.24943	4.63084	4.70478	4.51638	0.237553	0.074168	0.232313	0.051407
H08	RTC	4.2424	4.54196	4.60277	4.51187	0.268518	0.049407	0.170768	0.077795
H09	RTC	4.24059	4.62913	4.44324	4.41723	0.249272	0.012571	0.047332	0.08774
H10	PPC	2.41323	2.75354	3.03672	2.43539	0.568173	0.152706	0.253721	0.167397
H11	PPC	2.60264	2.54108	3.41367	2.49167	0.439099	0.356226	0.560619	0.256188
H12	PPC	2.30439	2.70444	3.13001	2.32677	0.396379	0.268833	0.148688	0.196963

## Sheet: 2^(-Avg.(Delta(Ct))
		2^(-Avg.(Delta(Ct))
Position	Symbol	Control Group	Mix-5%	Mix-16%	Mix37.5%
A01	Adcyap1	4e-06	3e-06	6e-06	4e-06
A02	Adcyap1r1	0.000276	0.000222	0.000196	0.000305
A03	Adipoq	1.55277	1.61856	1.20546	1.71974
A04	Adipor1	0.031974	0.035934	0.038762	0.033999
A05	Adipor2	0.018874	0.02158	0.019267	0.020081
A06	Adra2b	1.2e-05	9e-06	6e-06	1e-05
A07	Adrb1	0.000677	0.000919	0.000762	0.001228
A08	Agrp	0.000184	8.2e-05	6.2e-05	9.3e-05
A09	Apoa4	3e-05	2.8e-05	1.8e-05	4.9e-05
A10	Atrn	0.004747	0.00508	0.003525	0.00584
A11	Bdnf	2.5e-05	1.1e-05	9e-06	7e-06
A12	Brs3	3e-06	4e-06	5e-06	5e-06
B01	C3	0.00219	0.002166	0.001285	0.001993
B02	Calca	9.6e-05	0.000166	0.00012	0.000138
B03	Calcr	4e-05	4.9e-05	4.5e-05	5e-05
B04	Cartpt	4e-06	3e-06	3e-06	4e-06
B05	Cck	5.6e-05	4.3e-05	8e-06	0.000173
B06	Cckar	3e-06	6e-06	3e-06	6e-06
B07	Clps	3e-06	3e-06	5e-06	3e-06
B08	Cnr1	0.000149	0.000201	0.000155	0.000191
B09	Cntf	0.00682	0.003664	0.005537	0.005738
B10	Cntfr	0.001106	0.000297	0.00052	0.000701
B11	Crh	1.2e-05	4e-06	1.2e-05	1.2e-05
B12	Crhr1	3e-06	3e-06	3e-06	3e-06
C01	Drd1	2.3e-05	1.4e-05	3e-06	4e-06
C02	Drd2	3e-06	3e-06	1.1e-05	3e-06
C03	Gal	4.9e-05	4.9e-05	6.4e-05	4.6e-05
C04	Galr1	2.7e-05	2.3e-05	4.4e-05	4.2e-05
C05	Gcg	3e-06	3e-06	4e-06	3e-06
C06	Gcgr	0.000325	0.000194	0.00029	0.000268
C07	Gh1	6e-06	3e-06	4e-06	7e-06
C08	Ghr	0.118909	0.152916	0.122379	0.127737
C09	Ghrl	0.000578	0.000426	0.000454	0.000521
C10	Ghsr	3e-06	3e-06	3e-06	3e-06
C11	Glp1r	3e-06	3e-06	5e-06	7e-06
C12	Grp	3e-06	3e-06	3e-06	3e-06
D01	Grpr	1.7e-05	8e-06	1e-05	1.8e-05
D02	HcRt	3e-06	5e-06	6e-06	5e-06
D03	Hcrtr1	4.2e-05	4.3e-05	3.5e-05	2.8e-05
D04	Hrh1	0.000271	0.000141	0.000176	0.000185
D05	Htr2c	3e-06	4e-06	3e-06	3e-06
D06	Iapp	3e-06	3e-06	3e-06	3e-06
D07	Il1a	9e-06	6e-06	7e-06	5e-06
D08	Il1b	0.000787	0.000282	0.000428	0.000383
D09	Il1r1	0.001927	0.002707	0.001912	0.002789
D10	Il6	0.000103	1.9e-05	7e-05	5.3e-05
D11	Il6r	0.008617	0.005825	0.005847	0.00699
D12	Ins1	3e-06	6e-06	3e-06	3e-06
E01	Ins2	4e-06	8e-06	4e-06	3e-06
E02	Insr	0.006655	0.005618	0.005708	0.006112
E03	Lep	0.095701	0.09617	0.063977	0.104805
E04	Lepr	4.8e-05	1.8e-05	4.5e-05	2.3e-05
E05	Mc3r	3e-06	3e-06	3e-06	3e-06
E06	Mchr1	6.7e-05	2e-05	3.5e-05	3.8e-05
E07	Nmb	0.00069	0.000253	0.000193	0.000413
E08	Nmbr	1e-05	2.1e-05	3.4e-05	2.3e-05
E09	Nmu	3.6e-05	1.6e-05	2.7e-05	4.9e-05
E10	Nmur1	0.000127	0.000145	0.000133	0.000154
E11	Npy	0.002292	0.002733	0.001984	0.002257
E12	Npy1r	0.001415	0.003346	0.002865	0.003879
F01	Nr3c1	0.026303	0.035871	0.032008	0.03081
F02	Ntrk1	1.6e-05	8e-06	8e-06	1.6e-05
F03	Nts	2.8e-05	3e-06	2.3e-05	3.9e-05
F04	Ntsr1	0.001289	0.000666	0.001047	0.000921
F05	Oprk1	1.5e-05	8e-06	5e-06	8e-06
F06	Oprm1	9e-06	7e-06	5e-06	4e-06
F07	Pomc	0.001914	0.00176	0.002083	0.001575
F08	Ppara	0.002342	0.002501	0.002736	0.002525
F09	Pparg	0.033207	0.063696	0.069361	0.063535
F10	Ppargc1a	0.000477	0.000213	0.000363	0.00026
F11	Prlhr	6e-06	3e-06	3e-06	4e-06
F12	Ptpn1	0.004726	0.004336	0.004389	0.004974
G01	Pyy	3.3e-05	5e-05	6.4e-05	5.9e-05
G02	Ramp3	0.000461	0.000324	0.000285	0.00055
G03	Sigmar1	0.005959	0.006908	0.00685	0.007239
G04	Sort1	0.028781	0.029853	0.030565	0.030869
G05	Sst	3e-06	3e-06	3e-06	3e-06
G06	Sstr1	6.5e-05	5.3e-05	4.9e-05	4.3e-05
G07	Thrb	0.005138	0.006262	0.006526	0.007746
G08	Tnf	0.00012	0.00025	0.000363	0.000235
G09	Trh	3e-06	6e-06	1e-05	6e-06
G10	Trhr	8e-06	5e-06	1.3e-05	1.9e-05
G11	Ucn	7e-05	1.4e-05	4.1e-05	3.5e-05
G12	Ucp1	9.8e-05	1.3e-05	9e-05	0.000139
H01	Actb	0.844916	1.13556	1.07294	1.01397
H02	B2m	1.62861	1.47651	1.69468	1.5969
H03	Hprt1	0.045239	0.031724	0.032771	0.045584
H04	Ldha	0.134547	0.100111	0.13201	0.11468
H05	Rplp1	0.714417	0.583937	0.532657	0.604744
H06	RGDC	3e-06	3e-06	3e-06	3e-06
H07	RTC	0.052577	0.040363	0.038346	0.043695
H08	RTC	0.052834	0.042927	0.041155	0.043832
H09	RTC	0.0529	0.040411	0.045967	0.046804
H10	PPC	0.187735	0.148286	0.121859	0.184874
H11	PPC	0.164637	0.171815	0.093839	0.177801
H12	PPC	0.202447	0.15342	0.114228	0.19933

## Sheet: Fold Change
		Fold Change (comparing to control group)
		Mix-5%			Mix-16%			Mix-37.5%
Position	Symbol	Fold Change	95% CI	Comments	Fold Change	95% CI	Comments	Fold Change	95% CI	Comments
A01	Adcyap1	0.8426	( 0.73, 0.96 )	B	1.7547	( 0.99, 2.52 )	B	1.1493	( 1.05, 1.25 )
A02	Adcyap1r1	0.8023	( 0.48, 1.12 )		0.7088	( 0.00001, 1.47 )		1.1024	( 0.60, 1.60 )
A03	Adipoq	1.0424	( 0.57, 1.52 )		0.7763	( 0.39, 1.16 )		1.1075	( 0.58, 1.64 )
A04	Adipor1	1.1239	( 0.96, 1.29 )		1.2123	( 0.66, 1.76 )		1.0633	( 0.82, 1.31 )
A05	Adipor2	1.1434	( 0.72, 1.57 )		1.0208	( 0.43, 1.61 )		1.0639	( 0.74, 1.38 )
A06	Adra2b	0.783	( 0.28, 1.28 )	B	0.5085	( 0.16, 0.86 )	B	0.8156	( 0.31, 1.32 )	B
A07	Adrb1	1.3567	( 1.25, 1.47 )		1.1255	( 0.63, 1.62 )		1.8133	( 1.63, 1.99 )
A08	Agrp	0.4428	( 0.30, 0.58 )	A	0.3371	( 0.08, 0.60 )	A	0.5032	( 0.26, 0.75 )	A
A09	Apoa4	0.9338	( 0.63, 1.24 )	B	0.5961	( 0.45, 0.74 )		1.6219	( 1.23, 2.02 )
A10	Atrn	1.0702	( 0.83, 1.31 )		0.7425	( 0.36, 1.12 )		1.2303	( 0.56, 1.90 )
A11	Bdnf	0.4602	( 0.00001, 1.36 )	B	0.3661	( 0.00001, 1.03 )	B	0.2799	( 0.00001, 0.77 )	B
A12	Brs3	1.3361	( 0.27, 2.40 )	B	1.5815	( 1.13, 2.04 )		1.4933	( 0.00001, 3.17 )	B
B01	C3	0.9889	( 0.12, 1.86 )		0.587	( 0.05, 1.12 )		0.91	( 0.00001, 1.89 )
B02	Calca	1.7334	( 0.00001, 3.66 )	A	1.2509	( 0.11, 2.39 )	A	1.4388	( 0.95, 1.93 )	A
B03	Calcr	1.2195	( 0.00001, 2.52 )	B	1.1188	( 0.00001, 2.28 )	B	1.234	( 0.00001, 2.51 )	B
B04	Cartpt	0.7969	( 0.72, 0.87 )		0.7874	( 0.54, 1.04 )	B	1.1528	( 0.99, 1.31 )	B
B05	Cck	0.7597	( 0.00001, 1.89 )	B	0.1497	( 0.00001, 0.33 )	B	3.0807	( 0.00001, 6.96 )	A
B06	Cckar	1.8155	( 0.75, 2.89 )	B	0.9318	( 0.59, 1.28 )	C	1.7131	( 1.18, 2.25 )
B07	Clps	0.943	( 0.74, 1.15 )	C	1.4399	( 0.90, 1.98 )	B	0.9888	( 0.63, 1.34 )	C
B08	Cnr1	1.3486	( 1.22, 1.48 )		1.0454	( 0.32, 1.77 )		1.2827	( 1.00, 1.56 )
B09	Cntf	0.5373	( 0.28, 0.79 )		0.8119	( 0.01, 1.61 )		0.8414	( 0.12, 1.56 )
B10	Cntfr	0.2683	( 0.00001, 0.64 )		0.4697	( 0.00001, 1.01 )		0.6341	( 0.00001, 1.42 )
B11	Crh	0.3534	( 0.00001, 0.83 )	B	0.9904	( 0.00001, 2.50 )	B	1.0043	( 0.00001, 2.52 )	B
B12	Crhr1	0.943	( 0.74, 1.15 )	C	0.9318	( 0.59, 1.28 )	C	0.9888	( 0.63, 1.34 )	C
C01	Drd1	0.6005	( 0.44, 0.76 )		0.1326	( 0.08, 0.18 )		0.193	( 0.01, 0.37 )
C02	Drd2	0.943	( 0.74, 1.15 )	C	3.4817	( 0.00, 6.96 )	B	0.9888	( 0.63, 1.34 )	C
C03	Gal	0.9998	( 0.62, 1.38 )	B	1.2962	( 0.66, 1.93 )	B	0.9262	( 0.57, 1.28 )	B
C04	Galr1	0.8702	( 0.58, 1.16 )	B	1.6635	( 0.93, 2.40 )	B	1.5588	( 0.46, 2.65 )	B
C05	Gcg	0.943	( 0.74, 1.15 )	C	1.3003	( 0.02, 2.58 )	B	0.9888	( 0.63, 1.34 )	C
C06	Gcgr	0.5965	( 0.12, 1.07 )		0.892	( 0.00001, 2.18 )		0.8236	( 0.18, 1.46 )
C07	Gh1	0.5098	( 0.30, 0.72 )		0.6812	( 0.41, 0.96 )	B	1.1127	( 0.46, 1.76 )	B
C08	Ghr	1.286	( 1.11, 1.46 )		1.0292	( 0.60, 1.45 )		1.0742	( 0.91, 1.23 )
C09	Ghrl	0.737	( 0.41, 1.06 )		0.7852	( 0.14, 1.43 )		0.9003	( 0.14, 1.66 )
C10	Ghsr	0.943	( 0.74, 1.15 )	C	0.9318	( 0.59, 1.28 )	C	0.9888	( 0.63, 1.34 )	C
C11	Glp1r	0.943	( 0.74, 1.15 )	C	1.4225	( 1.10, 1.74 )		2.0388	( 1.10, 2.97 )	B
C12	Grp	0.943	( 0.74, 1.15 )	C	0.9318	( 0.59, 1.28 )	C	0.9888	( 0.63, 1.34 )	C
D01	Grpr	0.4891	( 0.00001, 1.05 )	B	0.601	( 0.00001, 1.42 )	B	1.0895	( 0.00001, 3.00 )	B
D02	HcRt	1.4643	( 0.04, 2.89 )	B	1.7948	( 1.10, 2.49 )	B	1.5524	( 1.17, 1.94 )
D03	Hcrtr1	1.0363	( 0.57, 1.50 )	B	0.8374	( 0.61, 1.06 )	B	0.6767	( 0.00001, 1.86 )	B
D04	Hrh1	0.5189	( 0.14, 0.90 )		0.6492	( 0.02, 1.27 )		0.6826	( 0.16, 1.21 )
D05	Htr2c	1.0724	( 0.65, 1.50 )	B	0.9318	( 0.59, 1.28 )	C	0.9888	( 0.63, 1.34 )	C
D06	Iapp	0.943	( 0.74, 1.15 )	C	0.9318	( 0.59, 1.28 )	C	0.9888	( 0.63, 1.34 )	C
D07	Il1a	0.6815	( 0.04, 1.33 )	B	0.7714	( 0.18, 1.36 )	B	0.5512	( 0.00001, 1.11 )	B
D08	Il1b	0.3587	( 0.30, 0.42 )		0.5441	( 0.42, 0.67 )		0.4873	( 0.43, 0.55 )
D09	Il1r1	1.405	( 1.32, 1.49 )		0.9924	( 0.68, 1.30 )		1.4478	( 0.99, 1.91 )
D10	Il6	0.1807	( 0.12, 0.24 )		0.677	( 0.44, 0.92 )	B	0.5171	( 0.42, 0.62 )
D11	Il6r	0.676	( 0.45, 0.90 )		0.6786	( 0.38, 0.97 )		0.8112	( 0.46, 1.17 )
D12	Ins1	1.7385	( 0.50, 2.97 )	B	0.9318	( 0.59, 1.28 )	C	0.9888	( 0.63, 1.34 )	C
E01	Ins2	2.0857	( 0.27, 3.90 )	B	0.9735	( 0.88, 1.06 )	B	0.8268	( 0.59, 1.07 )	B
E02	Insr	0.8443	( 0.52, 1.17 )		0.8577	( 0.10, 1.61 )		0.9184	( 0.14, 1.69 )
E03	Lep	1.0049	( 0.75, 1.26 )		0.6685	( 0.58, 0.75 )		1.0951	( 0.97, 1.22 )
E04	Lepr	0.3785	( 0.03, 0.73 )	B	0.9214	( 0.11, 1.74 )	B	0.4841	( 0.00001, 1.35 )	B
E05	Mc3r	0.943	( 0.74, 1.15 )	C	0.9318	( 0.59, 1.28 )	C	0.9888	( 0.63, 1.34 )	C
E06	Mchr1	0.2931	( 0.22, 0.37 )		0.5198	( 0.18, 0.86 )	B	0.5684	( 0.39, 0.74 )
E07	Nmb	0.3664	( 0.13, 0.60 )		0.2797	( 0.10, 0.46 )		0.5982	( 0.41, 0.79 )
E08	Nmbr	2.1436	( 0.63, 3.66 )	B	3.383	( 0.13, 6.64 )	B	2.2947	( 0.00001, 4.64 )	B
E09	Nmu	0.4401	( 0.10, 0.78 )	B	0.75	( 0.17, 1.33 )	B	1.3588	( 0.00001, 2.94 )	B
E10	Nmur1	1.1398	( 0.17, 2.11 )		1.0458	( 0.29, 1.80 )		1.213	( 0.15, 2.27 )
E11	Npy	1.1924	( 0.57, 1.82 )		0.8659	( 0.74, 0.99 )		0.985	( 0.45, 1.52 )
E12	Npy1r	2.3649	( 2.09, 2.64 )		2.025	( 1.01, 3.04 )		2.7415	( 1.33, 4.15 )
F01	Nr3c1	1.3637	( 1.30, 1.43 )		1.2169	( 0.53, 1.90 )		1.1713	( 0.75, 1.60 )
F02	Ntrk1	0.5165	( 0.00001, 1.07 )	B	0.4904	( 0.00001, 1.10 )	B	0.981	( 0.00001, 2.61 )	B
F03	Nts	0.1107	( 0.02, 0.21 )		0.8168	( 0.00001, 2.34 )	B	1.3947	( 0.00001, 4.30 )	B
F04	Ntsr1	0.5166	( 0.35, 0.68 )		0.8123	( 0.63, 1.00 )		0.7145	( 0.34, 1.09 )
F05	Oprk1	0.4915	( 0.00001, 1.25 )	B	0.3481	( 0.00001, 0.81 )	B	0.5054	( 0.00001, 1.20 )	B
F06	Oprm1	0.8111	( 0.00001, 1.71 )	B	0.5785	( 0.10, 1.06 )	B	0.4664	( 0.09, 0.84 )	B
F07	Pomc	0.9196	( 0.77, 1.07 )		1.0884	( 0.73, 1.45 )		0.8232	( 0.68, 0.97 )
F08	Ppara	1.068	( 0.94, 1.19 )		1.1679	( 0.34, 2.00 )		1.0779	( 0.63, 1.52 )
F09	Pparg	1.9182	( 1.61, 2.23 )		2.0888	( 1.21, 2.97 )		1.9133	( 1.00, 2.83 )
F10	Ppargc1a	0.4454	( 0.00001, 1.06 )		0.7599	( 0.00001, 2.28 )		0.5445	( 0.00001, 1.48 )
F11	Prlhr	0.4916	( 0.27, 0.71 )	B	0.4857	( 0.22, 0.75 )	B	0.5619	( 0.20, 0.92 )	B
F12	Ptpn1	0.9175	( 0.27, 1.57 )		0.9286	( 0.35, 1.51 )		1.0525	( 0.52, 1.59 )
G01	Pyy	1.4987	( 0.79, 2.21 )	B	1.9333	( 0.61, 3.26 )	B	1.7649	( 0.00001, 4.14 )	B
G02	Ramp3	0.7014	( 0.35, 1.05 )		0.6169	( 0.24, 0.99 )		1.1921	( 0.24, 2.14 )
G03	Sigmar1	1.1593	( 0.98, 1.34 )		1.1496	( 0.77, 1.53 )		1.2148	( 0.95, 1.48 )
G04	Sort1	1.0372	( 0.70, 1.38 )		1.062	( 0.49, 1.63 )		1.0726	( 0.59, 1.56 )
G05	Sst	0.943	( 0.74, 1.15 )	C	1.0185	( 0.48, 1.56 )	B	0.9888	( 0.63, 1.34 )	C
G06	Sstr1	0.8054	( 0.35, 1.26 )	B	0.752	( 0.42, 1.09 )	B	0.6547	( 0.38, 0.93 )	B
G07	Thrb	1.2188	( 0.81, 1.63 )		1.2703	( 0.50, 2.04 )		1.5077	( 0.72, 2.30 )
G08	Tnf	2.0868	( 1.51, 2.66 )		3.0285	( 1.48, 4.58 )		1.9577	( 0.72, 3.20 )
G09	Trh	1.9345	( 0.00001, 4.79 )	B	2.9128	( 2.32, 3.50 )		1.7466	( 0.00001, 4.24 )	B
G10	Trhr	0.6248	( 0.00001, 1.28 )	B	1.5865	( 0.00001, 3.32 )	B	2.3413	( 0.00001, 4.94 )	B
G11	Ucn	0.2035	( 0.00001, 0.80 )	B	0.5869	( 0.00001, 2.69 )	B	0.5051	( 0.00001, 2.19 )	B
G12	Ucp1	0.1315	( 0.00001, 0.43 )	B	0.9168	( 0.00001, 3.11 )	B	1.411	( 0.00001, 6.09 )	A
H01	Actb	1.344	( 1.14, 1.55 )		1.2699	( 0.89, 1.65 )		1.2001	( 0.99, 1.41 )
H02	B2m	0.9066	( 0.81, 1.00 )		1.0406	( 0.84, 1.24 )		0.9805	( 0.88, 1.08 )
H03	Hprt1	0.7013	( 0.34, 1.06 )		0.7244	( 0.36, 1.09 )		1.0076	( 0.49, 1.52 )
H04	Ldha	0.7441	( 0.43, 1.05 )		0.9811	( 0.29, 1.67 )		0.8523	( 0.45, 1.25 )
H05	Rplp1	0.8174	( 0.60, 1.04 )		0.7456	( 0.62, 0.87 )		0.8465	( 0.72, 0.97 )
H06	RGDC	0.943	( 0.74, 1.15 )	C	0.9318	( 0.59, 1.28 )	C	0.9888	( 0.63, 1.34 )	C
H07	RTC	0.7677	( 0.62, 0.92 )		0.7293	( 0.54, 0.92 )		0.8311	( 0.67, 0.99 )
H08	RTC	0.8125	( 0.64, 0.99 )		0.779	( 0.58, 0.97 )		0.8296	( 0.65, 1.01 )
H09	RTC	0.7639	( 0.61, 0.91 )		0.869	( 0.70, 1.04 )		0.8848	( 0.70, 1.07 )
H10	PPC	0.7899	( 0.43, 1.15 )		0.6491	( 0.33, 0.97 )		0.9848	( 0.53, 1.44 )
H11	PPC	1.0436	( 0.58, 1.51 )		0.57	( 0.25, 0.89 )		1.08	( 0.65, 1.51 )
H12	PPC	0.7578	( 0.47, 1.04 )		0.5642	( 0.38, 0.75 )		0.9846	( 0.64, 1.33 )
Comments:
A: This geneï¿½s average threshold cycle is relatively high (> 30) in either the control or the test sample, and is reasonably low in the other sample (< 30).
These data mean that the geneï¿½s expression is relatively low in one sample and reasonably detected in the other sample suggesting that the actual fold-change value is at least as large as the calculated and reported fold-change result.
This fold-change result may also have greater variations if p value > 0.05; therefore, it is important to have a sufficient number of biological replicates to validate the result for this gene.
B: This geneï¿½s average threshold cycle is relatively high (> 30), meaning that its relative expression level is low, in both control and test samples, and the p-value for the fold-change is either unavailable or relatively high (p > 0.05).
This fold-change result may also have greater variations; therefore, it is important to have a sufficient number of biological replicates to validate the result for this gene.
C: This geneï¿½s average threshold cycle is either not determined or greater than the defined cut-off value (default 35), in both samples meaning that its expression was undetected, making this fold-change result erroneous and un-interpretable.
Fold Change & Fold Regulation:
Fold-Change (2^(- Delta Delta Ct)) is the normalized gene expression (2^(- Delta Ct)) in the Test Sample divided the normalized gene expression (2^(- Delta Ct)) in the Control Sample.
Fold-Regulation represents fold-change results in a biologically meaningful way. Fold-change values greater than one indicate a positive- or an up-regulation, and the fold-regulation is equal to the fold-change.
Fold-change values less than one indicate a negative or down-regulation, and the fold-regulation is the negative inverse of the fold-change.
Fold-change and fold-regulation values greater than 2 are indicated in red; fold-change values less than 0.5 and fold-regulation values less than -2 are indicated in blue.

## Sheet: p-value
		p-value (comparing to control group)
Position	Symbol	Mix-5%	Mix-16%	Mix-37.5%
A01	Adcyap1	0.070808	0.077802	0.028389
A02	Adcyap1r1	0.334644	0.715869	0.644539
A03	Adipoq	0.960671	0.311892	0.738481
A04	Adipor1	0.196803	0.346929	0.562728
A05	Adipor2	0.490687	0.740638	0.628434
A06	Adra2b	0.513187	0.17641	0.528515
A07	Adrb1	0.001531	0.553476	0.000402
A08	Agrp	0.016659	0.023498	0.043311
A09	Apoa4	0.706809	0.035301	0.010513
A10	Atrn	0.554537	0.294761	0.361054
A11	Bdnf	0.233289	0.174051	0.142381
A12	Brs3	0.454041	0.037209	0.434186
B01	C3	0.677947	0.218783	0.80154
B02	Calca	0.21614	0.381633	0.106593
B03	Calcr	0.759196	0.933089	0.754323
B04	Cartpt	0.00781	0.239852	0.136083
B05	Cck	0.646349	0.073208	0.112246
B06	Cckar	0.117419	0.796724	0.032842
B07	Clps	0.601325	0.168539	0.992563
B08	Cnr1	0.002634	0.648539	0.091887
B09	Cntf	0.066504	0.883252	0.85324
B10	Cntfr	0.154912	0.205974	0.510483
B11	Crh	0.167138	0.957545	0.962339
B12	Crhr1	0.601325	0.796724	0.992563
C01	Drd1	0.019826	0.000618	0.007115
C02	Drd2	0.601325	0.095014	0.992563
C03	Gal	0.860103	0.403939	0.626891
C04	Galr1	0.450071	0.089739	0.222613
C05	Gcg	0.601325	0.493312	0.992563
C06	Gcgr	0.202685	0.908394	0.432827
C07	Gh1	0.049365	0.129728	0.695567
C08	Ghr	0.026435	0.744203	0.376312
C09	Ghrl	0.258123	0.702617	0.9613
C10	Ghsr	0.601325	0.796724	0.992563
C11	Glp1r	0.601325	0.032816	0.052271
C12	Grp	0.601325	0.796724	0.992563
D01	Grpr	0.190585	0.338386	0.724186
D02	HcRt	0.426592	0.050233	0.023838
D03	Hcrtr1	0.819906	0.236291	0.84218
D04	Hrh1	0.135199	0.353994	0.288649
D05	Htr2c	0.700261	0.796724	0.992563
D06	Iapp	0.601325	0.796724	0.992563
D07	Il1a	0.347671	0.341734	0.285472
D08	Il1b	8.9e-05	0.002398	0.000168
D09	Il1r1	0.000388	0.922309	0.091893
D10	Il6	9.1e-05	0.062668	0.001747
D11	Il6r	0.082209	0.12527	0.391164
D12	Ins1	0.271472	0.796724	0.992563
E01	Ins2	0.142592	0.628813	0.314933
E02	Insr	0.472332	0.982452	0.89032
E03	Lep	0.879367	0.001845	0.213949
E04	Lepr	0.111019	0.722776	0.501355
E05	Mc3r	0.601325	0.796724	0.992563
E06	Mchr1	0.003835	0.071468	0.027934
E07	Nmb	0.022534	0.004365	0.026765
E08	Nmbr	0.093525	0.078159	0.176879
E09	Nmu	0.109502	0.326379	0.497298
E10	Nmur1	0.650539	0.886829	0.545067
E11	Npy	0.412065	0.116692	0.860837
E12	Npy1r	5e-05	0.068628	0.040134
F01	Nr3c1	0.000137	0.379002	0.357343
F02	Ntrk1	0.182711	0.208405	0.915489
F03	Nts	0.047759	0.840665	0.329955
F04	Ntsr1	0.013154	0.135845	0.240038
F05	Oprk1	0.233932	0.140937	0.202598
F06	Oprm1	0.638738	0.190988	0.125622
F07	Pomc	0.380941	0.550316	0.09059
F08	Ppara	0.331693	0.454014	0.58636
F09	Pparg	0.002839	0.045005	0.07326
F10	Ppargc1a	0.172735	0.698972	0.301444
F11	Prlhr	0.053769	0.067928	0.152166
F12	Ptpn1	0.835141	0.753339	0.950716
G01	Pyy	0.147319	0.121179	0.231243
G02	Ramp3	0.195258	0.16526	0.581435
G03	Sigmar1	0.132846	0.373182	0.14859
G04	Sort1	0.859149	0.718599	0.706394
G05	Sst	0.601325	0.81788	0.992563
G06	Sstr1	0.453183	0.240867	0.113121
G07	Thrb	0.341376	0.371152	0.177283
G08	Tnf	0.002247	0.02657	0.108781
G09	Trh	0.390085	8.7e-05	0.407377
G10	Trhr	0.754114	0.248393	0.149976
G11	Ucn	0.137482	0.355998	0.24912
G12	Ucp1	0.121227	0.355704	0.585566
H01	Actb	0.02424	0.176135	0.108605
H02	B2m	0.141205	0.663967	0.737821
H03	Hprt1	0.206558	0.226639	0.902275
H04	Ldha	0.219365	0.906705	0.494265
H05	Rplp1	0.198221	0.028555	0.095608
H06	RGDC	0.601325	0.796724	0.992563
H07	RTC	0.062241	0.077497	0.127947
H08	RTC	0.127816	0.120722	0.16214
H09	RTC	0.061494	0.220206	0.283526
H10	PPC	0.294605	0.146677	0.797701
H11	PPC	0.879625	0.121704	0.766596
H12	PPC	0.197792	0.03944	0.850077
p-value:
The p values are calculated based on a Studentï¿½s t-test of the replicate 2^(- Delta Ct) values for each gene in the control group and treatment groups, and p values less than 0.05 are indicated in red.

## Sheet: Fold Regulation
		Up-Down Regulation (comparing to control group)
		Mix-5%		Mix-16%		Mix-37.5%
Position	Symbol	Fold Regulation	Comments	Fold Regulation	Comments	Fold Regulation	Comments
A01	Adcyap1	-1.1868	B	1.7547	B	1.1493
A02	Adcyap1r1	-1.2464		-1.4109		1.1024
A03	Adipoq	1.0424		-1.2881		1.1075
A04	Adipor1	1.1239		1.2123		1.0633
A05	Adipor2	1.1434		1.0208		1.0639
A06	Adra2b	-1.2772	B	-1.9667	B	-1.226	B
A07	Adrb1	1.3567		1.1255		1.8133
A08	Agrp	-2.2584	A	-2.9662	A	-1.9873	A
A09	Apoa4	-1.0709	B	-1.6774		1.6219
A10	Atrn	1.0702		-1.3468		1.2303
A11	Bdnf	-2.1731	B	-2.7314	B	-3.5725	B
A12	Brs3	1.3361	B	1.5815		1.4933	B
B01	C3	-1.0112		-1.7036		-1.0989
B02	Calca	1.7334	A	1.2509	A	1.4388	A
B03	Calcr	1.2195	B	1.1188	B	1.234	B
B04	Cartpt	-1.2549		-1.2699	B	1.1528	B
B05	Cck	-1.3164	B	-6.6792	B	3.0807	A
B06	Cckar	1.8155	B	-1.0732	C	1.7131
B07	Clps	-1.0605	C	1.4399	B	-1.0113	C
B08	Cnr1	1.3486		1.0454		1.2827
B09	Cntf	-1.8612		-1.2318		-1.1886
B10	Cntfr	-3.7277		-2.1291		-1.5771
B11	Crh	-2.8293	B	-1.0097	B	1.0043	B
B12	Crhr1	-1.0605	C	-1.0732	C	-1.0113	C
C01	Drd1	-1.6652		-7.5387		-5.1817
C02	Drd2	-1.0605	C	3.4817	B	-1.0113	C
C03	Gal	-1.0002	B	1.2962	B	-1.0797	B
C04	Galr1	-1.1492	B	1.6635	B	1.5588	B
C05	Gcg	-1.0605	C	1.3003	B	-1.0113	C
C06	Gcgr	-1.6763		-1.121		-1.2142
C07	Gh1	-1.9616		-1.4679	B	1.1127	B
C08	Ghr	1.286		1.0292		1.0742
C09	Ghrl	-1.3569		-1.2735		-1.1107
C10	Ghsr	-1.0605	C	-1.0732	C	-1.0113	C
C11	Glp1r	-1.0605	C	1.4225		2.0388	B
C12	Grp	-1.0605	C	-1.0732	C	-1.0113	C
D01	Grpr	-2.0446	B	-1.6638	B	1.0895	B
D02	HcRt	1.4643	B	1.7948	B	1.5524
D03	Hcrtr1	1.0363	B	-1.1942	B	-1.4777	B
D04	Hrh1	-1.927		-1.5404		-1.4649
D05	Htr2c	1.0724	B	-1.0732	C	-1.0113	C
D06	Iapp	-1.0605	C	-1.0732	C	-1.0113	C
D07	Il1a	-1.4673	B	-1.2964	B	-1.8141	B
D08	Il1b	-2.7878		-1.8379		-2.0521
D09	Il1r1	1.405		-1.0076		1.4478
D10	Il6	-5.5339		-1.4771	B	-1.9337
D11	Il6r	-1.4793		-1.4736		-1.2328
D12	Ins1	1.7385	B	-1.0732	C	-1.0113	C
E01	Ins2	2.0857	B	-1.0272	B	-1.2094	B
E02	Insr	-1.1845		-1.1659		-1.0888
E03	Lep	1.0049		-1.4959		1.0951
E04	Lepr	-2.6423	B	-1.0853	B	-2.0659	B
E05	Mc3r	-1.0605	C	-1.0732	C	-1.0113	C
E06	Mchr1	-3.4121		-1.924	B	-1.7593
E07	Nmb	-2.729		-3.5746		-1.6718
E08	Nmbr	2.1436	B	3.383	B	2.2947	B
E09	Nmu	-2.2721	B	-1.3334	B	1.3588	B
E10	Nmur1	1.1398		1.0458		1.213
E11	Npy	1.1924		-1.1549		-1.0153
E12	Npy1r	2.3649		2.025		2.7415
F01	Nr3c1	1.3637		1.2169		1.1713
F02	Ntrk1	-1.936	B	-2.0393	B	-1.0193	B
F03	Nts	-9.0298		-1.2242	B	1.3947	B
F04	Ntsr1	-1.9356		-1.2311		-1.3996
F05	Oprk1	-2.0344	B	-2.8726	B	-1.9788	B
F06	Oprm1	-1.2329	B	-1.7286	B	-2.144	B
F07	Pomc	-1.0874		1.0884		-1.2148
F08	Ppara	1.068		1.1679		1.0779
F09	Pparg	1.9182		2.0888		1.9133
F10	Ppargc1a	-2.245		-1.316		-1.8365
F11	Prlhr	-2.0342	B	-2.0587	B	-1.7798	B
F12	Ptpn1	-1.0899		-1.0769		1.0525
G01	Pyy	1.4987	B	1.9333	B	1.7649	B
G02	Ramp3	-1.4257		-1.621		1.1921
G03	Sigmar1	1.1593		1.1496		1.2148
G04	Sort1	1.0372		1.062		1.0726
G05	Sst	-1.0605	C	1.0185	B	-1.0113	C
G06	Sstr1	-1.2417	B	-1.3297	B	-1.5274	B
G07	Thrb	1.2188		1.2703		1.5077
G08	Tnf	2.0868		3.0285		1.9577
G09	Trh	1.9345	B	2.9128		1.7466	B
G10	Trhr	-1.6005	B	1.5865	B	2.3413	B
G11	Ucn	-4.9129	B	-1.7038	B	-1.9799	B
G12	Ucp1	-7.6019	B	-1.0908	B	1.411	A
H01	Actb	1.344		1.2699		1.2001
H02	B2m	-1.103		1.0406		-1.0199
H03	Hprt1	-1.426		-1.3805		1.0076
H04	Ldha	-1.344		-1.0192		-1.1732
H05	Rplp1	-1.2234		-1.3412		-1.1814
H06	RGDC	-1.0605	C	-1.0732	C	-1.0113	C
H07	RTC	-1.3026		-1.3711		-1.2033
H08	RTC	-1.2308		-1.2838		-1.2054
H09	RTC	-1.3091		-1.1508		-1.1303
H10	PPC	-1.266		-1.5406		-1.0155
H11	PPC	1.0436		-1.7545		1.08
H12	PPC	-1.3196		-1.7723		-1.0156
Comments:
A: This geneï¿½s average threshold cycle is relatively high (> 30) in either the control or the test sample, and is reasonably low in the other sample (< 30).
These data mean that the geneï¿½s expression is relatively low in one sample and reasonably detected in the other sample suggesting that the actual fold-change value is at least as large as the calculated and reported fold-change result.
This fold-change result may also have greater variations if p value > 0.05; therefore, it is important to have a sufficient number of biological replicates to validate the result for this gene.
B: This geneï¿½s average threshold cycle is relatively high (> 30), meaning that its relative expression level is low, in both control and test samples, and the p-value for the fold-change is either unavailable or relatively high (p > 0.05).
This fold-change result may also have greater variations; therefore, it is important to have a sufficient number of biological replicates to validate the result for this gene.
C: This geneï¿½s average threshold cycle is either not determined or greater than the defined cut-off value (default 35), in both samples meaning that its expression was undetected, making this fold-change result erroneous and un-interpretable.
Fold Change & Fold Regulation:
Fold-Change (2^(- Delta Delta Ct)) is the normalized gene expression (2^(- Delta Ct)) in the Test Sample divided the normalized gene expression (2^(- Delta Ct)) in the Control Sample.
Fold-Regulation represents fold-change results in a biologically meaningful way. Fold-change values greater than one indicate a positive- or an up-regulation, and the fold-regulation is equal to the fold-change.
Fold-change values less than one indicate a negative or down-regulation, and the fold-regulation is the negative inverse of the fold-change.
Fold-change and fold-regulation values greater than 2 are indicated in red; fold-change values less than 0.5 and fold-regulation values less than -2 are indicated in blue.
